# Supplementary material for: A Systematic Investigation on the Effect of Carbon Nanotubes and Carbon Black on the Mechanical and Flame Retardancy Properties of Polyolefin Blends
Source: Polymers (Basel). 2024 Feb 1;16(3):417. doi: 10.3390/polym16030417 (PMC10856896; doi:10.3390/polym16030417)
Supplement: Supplementary file 1 [file polymers-16-00417-s001.zip]

Archive with 1 entries (1 files):
- polymers-2754820-supplementary.pdf
